# Supplementary material for: TRAP1 S-nitrosylation as a model of population-shift mechanism to study the effects of nitric oxide on redox-sensitive oncoproteins
Source: Cell Death Dis. 2023 Apr 21;14(4):284. doi: 10.1038/s41419-023-05780-6 (PMC10121659; doi:10.1038/s41419-023-05780-6)
Supplement: Supplementary file 6 — Supplementary Table S2 [file 41419_2023_5780_MOESM6_ESM.xlsx]

## Sheet: Sheet1
Table S2. Summary of molecular dynamics simulations used in the study. WT-metaD indicates well-tempered metadynamics and MD indicates unbiased molecular dynamics.
INITIAL STRUCTURE	CYS STATUS	SAMPLING METHOD	FORCE FIELD	SIMULATION LENGHT
TRAP1(227-483)	SH	WT-metaD	ff99SBnmr1	300 ns
TRAP1(227-483)	SH	WT-metaD	ff99SB*-ILDN	350 ns
TRAP1(227-483)	SH	WT-metaD	gromos54a7	350 ns
TRAP1(227-483)	SH	WT-metaD	CHARMM22star	300 ns
TRAP1(227-483)	SH	WT-metaD	CHARMM27	300 ns
TRAP1(227-483)	SH	WT-metaD	CHARMM36	300 ns
TRAP1(227-483)	SH	WT-metaD	RSFF1	300 ns
TRAP1(227-483)	SH	WT-metaD	RSFF2	300 ns
TRAP1(227-483)	SNO	WT-metaD	ff99SB*-ILDN	400 ns
TRAP1(227-483)	SNO	WT-metaD	gromos54a7	400 ns
TRAP1(227-483)	SS	MD	ff99SB*-ILDN	1000 ns
